# Supplementary material for: Potential use of Chinese chive (Allium tuberosum) extract as a natural antimicrobial agent against Escherichia coli in lightly pickled vegetables
Source: Access Microbiol. 2026 Apr 10;8(4):001073.v3. doi: 10.1099/acmi.0.001073.v3 (PMC13068289; doi:10.1099/acmi.0.001073.v3)
Supplement: Uncited Supplementary Material 1. [file acmi-8-01073-s001.xlsx]

## Sheet: Agar
IAM1264	0	10800
	0.01	9800	0.907407
	0.03	0
	0.05	0
	0.08	0
	0.1	0
NBRC3972	0	720	0.818182
	0.01	880
	0.03	0
	0.05	0
	0.08	0
	0.1	0
NBRC102203	0	8400
	0.01	8000	0.952381
	0.03	0
	0.05	0
	0.08	0
	0.1	0
					Bacterial strains	Bacterial counts (% of negative control)
						Chinese chive extract concentration in TSA
						negative control (0%)	0.01	0.03	0.05	0.08	0.1
					IAM 1264	100	91	0	0	0	0
					NBRC 3972	100	82	0	0	0	0
					NBRC 102203	100	95	0	0	0	0

## Sheet: Broth(10℃)
IAM1264	day	0	1	3	5	7		NBRC3972	day	0	1	3	5	7		NBRC102203	day	0	1	3	5	7
	0	46000	194000	4.47205e+08	1.23437e+11	2.85714e+12			①	30800	100000	5.46584e+08	720000000	5.15625e+10			①	10400	32800	1.5894e+08	2.23602e+10	9.82318e+10
	0.01	41800	58000	108000	3.6646e+07	687500000			②	41800	35400	38000	2200000	82812500			②	10600	12200	16000	80000	424000
	0.03	38800	62200	26000	9600	8400			③	38800	30000	22000	9200	6400			③	13400	6000	2000	1800	1000
	0.05	38400	34400	24000	10000	11000			④	38400	27600	14000	9200	7200			④	15200	8600	2000	800	600
	0.08	40200	29800	22000	13000	12200			⑤	40200	24600	16000	10200	10800			⑤	12400	6600	2000	1000	800
	0.1	25400	28200	34000	10600	7600			⑥	25400	27000	12000	10400	8200			⑥	10200	10000	2000	1200	1400
LOG	0	4.66276	5.2878	8.65051	11.0914	12.4559		LOG	①	4.48855	5	8.73766	8.85733	10.7123		LOG	①	4.01703	4.51587	8.20123	10.3495	10.9923
	0.01	4.62118	4.76343	5.03342	7.56403	8.83727			②	4.62118	4.549	4.57978	6.34242	7.9181			②	4.02531	4.08636	4.20412	4.90309	5.62737
	0.03	4.58883	4.79379	4.41497	3.98227	3.92428			③	4.58883	4.47712	4.34242	3.96379	3.80618			③	4.1271	3.77815	3.30103	3.25527	3
	0.05	4.58433	4.53656	4.38021	4	4.04139			④	4.58433	4.44091	4.14613	3.96379	3.85733			④	4.18184	3.9345	3.30103	2.90309	2.77815
	0.08	4.60423	4.47422	4.34242	4.11394	4.08636			⑤	4.60423	4.39094	4.20412	4.0086	4.03342			⑤	4.09342	3.81954	3.30103	3	2.90309
	0.1	4.40483	4.45025	4.53148	4.02531	3.88081			⑥	4.40483	4.43136	4.07918	4.01703	3.91381			⑥	4.0086	4	3.30103	3.07918	3.14613
																t-test (0% vs. 1%）					t-test (0% vs. 3%）				t-test (0% vs. 5%）			t-test (0% vs. 8%）			t-test (0% vs. 10%）
average	day	0	1	3	5	7											0	0.01	p-value			0.03	p-value		0.05	p-value		0.08	p-value		0.1	p-value
	0	29066.7	108933	3.84243e+08	4.88392e+10	1.00231e+12										day0	46000	41800			day0	38800			38400			40200			25400
	0.01	31400	35200	54000	1.29753e+07	2.56912e+08											30800	41800				38800			38400			40200			25400
	0.03	30333.3	32733.3	16666.7	6866.67	5266.67											10400	10600	0.881146	ns		13400	0.928938	ns	15200	0.907207	ns	12400	0.899405	ns	10200	0.489564	ns
	0.05	30666.7	23533.3	13333.3	6666.67	6266.67										day1	194000	58000			day1	62200			34400			29800			28200
	0.08	30933.3	20333.3	13333.3	8066.67	7933.33											100000	35400				30000			27600			24600			27000
	0.1	20333.3	21733.3	16000	7400	5733.33											32800	12200	0.203694	ns		6000	0.198561	ns	8600	0.145832	ns	6600	0.134179	ns	10000	0.137871	ns
LOG	0	4.4634	5.03716	8.58461	10.6888	12.001										day3	4.47205e+08	108000			day3	26000			24000			22000			34000
	0.01	4.49693	4.54654	4.73239	7.11312	8.40978											5.46584e+08	38000				22000			14000			16000			12000
	0.03	4.48192	4.51499	4.22185	3.83675	3.72154											1.5894e+08	16000	0.0297952	significant		2000	0.0297862	significant	2000	0.0297854	significant	2000	0.0297854	significant	2000	0.0297861	significant
	0.05	4.48667	4.37168	4.12494	3.82391	3.79704										day5	1.23437e+11	3.6646e+07			day5	9600			10000			13000			10600
	0.08	4.49043	4.30821	4.12494	3.90669	3.89946											720000000	2200000				9200			9200			10200			10400
	0.1	4.30821	4.33713	4.20412	3.86923	3.75841											2.23602e+10	80000	0.266243	ns		1800	0.266135	ns	800	0.266135	ns	1000	0.266135	ns	1200	0.266135	ns
stdevp	0	0.272771	0.318518	0.235039	0.929055	0.764551										day7	2.85714e+12	687500000			day7	8400			11000			12200			7600
	0.01	0.280896	0.282536	0.33906	1.08753	1.34973											5.15625e+10	82812500				6400			7200			10800			8200
	0.03	0.21766	0.424311	0.50888	0.338438	0.410713											1.00231e+12	2.56912e+08	0.18879	ns		1000	0.188698	ns	600	0.188698	ns	800	0.188698	ns	1400	0.188698	ns
	0.05	0.189734	0.264171	0.463515	0.508768	0.557204
	0.08	0.240795	0.290979	0.461784	0.502133	0.54575
	0.1	0.186786	0.207941	0.508166	0.44407	0.354369

## Sheet: Broth(35℃) 
IAM1264	hrs	0	1	2	3	4	5	6		NBRC3972	hrs	0	1	2	3	4	5	6		NBRC102203	hrs	0	1	2	3	4	5	6
	0	126000	124000	256000	853960	25000000	144000000	3.10559e+09			0	51200	33540.4	113949	347826	4.84472e+06	1.49007e+09	4.09938e+09			0	23200	40600	77970.3	392000	3040000	1.42384e+09	5.71429e+09
	0.01	184000	116000	90000	484000	1700000	880000	4020000			0.01	47200	47826.1	113949	226000	559006	2.18543e+06	6.21118e+06			0.01	27000	40000	66831.7	168000	424000	1.3245e+06	3.22981e+06
	0.03	152000	128000	98000	156000	138000	230000	40000			0.03	32919.3	45341.6	38509.3	51552.8	135762	71782.2	49600			0.03	26200	33800	36600	38000	36000	36000	31200
	0.05	124000	118000	128000	78000	122000	76000	82000			0.05	48800	40993.8	62400	76620.8	49600	24000	11000			0.05	25000	27200	31200	28200	23400	15200	16000
	0.08	172000	102000	90000	82000	84000	132000	104000			0.08	27950.3	52795	61800	38509.3	56930.7	37200	29400			0.08	26200	23400	25600	22000	13400	10000	10200
	0.1	110000	96000	84000	78000	108000	82000	100000			0.1	38509.3	45341.6	62200	59405.9	39200	30434.8	37600			0.1	25000	25400	24000	20400	21200	15800	13000
LOG	0	5.10037	5.09342	5.40824	5.93144	7.39794	8.15836	9.49214		LOG	0	4.70927	4.52557	5.05671	5.54136	6.68527	9.17321	9.61272		LOG	0	4.36549	4.60853	4.89193	5.59329	6.48287	9.15346	9.75696
	0.01	5.26482	5.06446	4.95424	5.68485	6.23045	5.94448	6.60423			0.01	4.67394	4.67966	5.05671	5.35411	5.74742	6.33954	6.79317			0.01	4.43136	4.60206	4.82498	5.22531	5.62737	6.12205	6.50918
	0.03	5.18184	5.10721	4.99123	5.19312	5.13988	5.36173	4.60206			0.03	4.51745	4.6565	4.58557	4.71225	5.13278	4.85602	4.69548			0.03	4.4183	4.52892	4.56348	4.57978	4.5563	4.5563	4.49415
	0.05	5.09342	5.07188	5.10721	4.89209	5.08636	4.88081	4.91381			0.05	4.68842	4.61272	4.79518	4.88435	4.69548	4.38021	4.04139			0.05	4.39794	4.43457	4.49415	4.45025	4.36922	4.18184	4.20412
	0.08	5.23553	5.0086	4.95424	4.91381	4.92428	5.12057	5.01703			0.08	4.44639	4.72259	4.79099	4.58557	4.75535	4.57054	4.46835			0.08	4.4183	4.36922	4.40824	4.34242	4.1271	4	4.0086
	0.1	5.04139	4.98227	4.92428	4.89209	5.03342	4.91381	5			0.1	4.58557	4.6565	4.79379	4.77383	4.59329	4.48337	4.57519			0.1	4.39794	4.40483	4.38021	4.30963	4.32634	4.19866	4.11394
average	hrs	0	1	2	3	4	5	6
	0	66800	66046.8	149306	531262	1.09616e+07	1.0193e+09	4.30642e+09										t-test (0% vs. 1%）				t-test (0% vs. 3%）				t-test (0% vs. 5%）			t-test (0% vs. 8%）			t-test (0% vs. 10%）
	0.01	86066.7	67942	90260.2	292667	894335	1.46331e+06	4.487e+06										0	0.01	p-value		0.03	p-value		0.05	p-value		0.08	p-value		0.1	p-value
	0.03	70373.1	69047.2	57703.1	81850.9	103254	112594	40266.7									0h	126000	184000			152000			124000			172000			110000
	0.05	65933.3	62064.6	73866.7	60940.3	65000	38400	36333.3										51200	47200			32919.3			48800			27950.3			38509.3
	0.08	75383.4	59398.3	59133.3	47503.1	51443.6	59733.3	47866.7										23200	27000	0.756747	ns	26200	0.947609	ns	25000	0.984814	ns	26200	0.888041	ns	25000	0.835519	ns
	0.1	57836.4	55580.5	56733.3	52602	56133.3	42744.9	50200									1h	124000	116000			128000			118000			102000			96000
LOG	0	4.82478	4.81985	5.17408	5.72531	7.03987	9.0083	9.63412										33540.4	47826.1			45341.6			40993.8			52795			45341.6
	0.01	4.93483	4.83214	4.9555	5.46637	5.9515	6.16534	6.65196										40600	40000	0.962382	ns	33800	0.945858	ns	27200	0.926439	ns	23400	0.866159	ns	25400	0.784856	ns
	0.03	4.84741	4.83915	4.7612	4.91302	5.01391	5.05152	4.60495									2h	256000	90000			98000			128000			90000			84000
	0.05	4.81911	4.79284	4.86845	4.7849	4.81291	4.58433	4.56031										113949	113949			38509.3			62400			61800			62200
	0.08	4.87728	4.77377	4.77183	4.67672	4.71133	4.77622	4.68003										77970.3	66831.7	0.351367	ns	36600	0.18919	ns	31200	0.286406	ns	25600	0.191629	ns	24000	0.180326	ns
	0.1	4.7622	4.74492	4.75384	4.721	4.74922	4.63088	4.7007									3h	853960	484000			156000			78000			82000			78000
stdevp	0	0.300222	0.250436	0.21533	0.172949	0.392458	0.473816	0.108255										347826	226000			51552.8			76620.8			38509.3			59405.9
	0.01	0.35002	0.202183	0.094813	0.193549	0.260649	0.161554	0.118035										392000	168000	0.274857	ns	38000	0.053769	ns	28200	0.0445131	significant	22000	0.0411121	significant	20400	0.0423358	significant
	0.03	0.338993	0.248069	0.196642	0.263518	0.273442	0.332379	0.0822623									4h	25000000	1700000			138000			122000			84000			108000
	0.05	0.285209	0.268481	0.250292	0.206486	0.293169	0.294111	0.378779										4.84472e+06	559006			135762			49600			56930.7			39200
	0.08	0.378798	0.26151	0.22883	0.23413	0.342979	0.457498	0.412224										3040000	424000	0.226492	ns	36000	0.197775	ns	23400	0.19651	ns	13400	0.196062	ns	21200	0.196217	ns
	0.1	0.270188	0.236384	0.231921	0.251381	0.291539	0.293975	0.361833									5h	144000000	880000			230000			76000			132000			82000
																		1.49007e+09	2.18543e+06			71782.2			24000			37200			30434.8
																		1.42384e+09	1.3245e+06	0.0808286	ns	36000	0.0252806	significant	15200	0.0805408	ns	10000	0.0805451	ns	15800	0.0805417	ns
																	6h	3.10559e+09	4020000			40000			82000			104000			100000
																		4.09938e+09	6.21118e+06			49600			11000			29400			37600
																		5.71429e+09	3.22981e+06	0.00480503	significant	31200	0.00478704	significant	16000	0.00478702	significant	10200	0.00478707	significant	13000	0.00478708	significant

## Sheet: napa cabbage
10℃, coliform
N1						N2						N3						AVERAGE
	D0	D3	D5	D7			D0	D3	D5	D7			D0	D3	D5	D7			D0	D3	D5	D7															0ml	1ml	p-value		5ml	p-value		10ml	p-value
0ml	209200	2.21854e+08	100000000	108000000		0ml	126000	22600000	860000000	800000000		0ml	180000	59200000	360000000	2400000000		0ml	171733	1.01218e+08	440000000	1.10267e+09														0d	5.32056	5.42427			5.60879			5.14613
1ml	265625	10000000	56000000	128000000		1ml	142000	12000000	4200000	48000000		1ml	160000	12200000	52000000	22000000		1ml	189208	11400000	37400000	66000000															5.10037	5.15229			5.25527			5.20412
5ml	406250	180000	1660000	2200000		5ml	180000	8800000	1600000	54000000		5ml	140000	2700000	4200000	24000000		5ml	242083	3.89333e+06	2.48667e+06	2.67333e+07															5.25527	5.20412	0.758773	ns	5.14613	0.510113	ns	5.25527	0.761505	ns
10ml	140000	180000	40000	68000		10ml	160000	420000	420000	140000		10ml	180000	200000	100000	200000		10ml	160000	266667	186667	136000														3d	8.34607	7			5.25527			5.25527
LOG						LOG						LOG						LOG						STDEVP													7.35411	7.07918			6.94448			5.62325
	D0	D3	D5	D7			D0	D3	D5	D7			D0	D3	D5	D7			D0	D3	D5	D7			D0	D3	D5	D7									7.77232	7.08636	0.056261	ns	6.43136	0.0489124	significant	5.30103	0.00142759	significant
0ml	5.32056	8.34607	8	8.03342		0ml	5.10037	7.35411	8.9345	8.90309		0ml	5.25527	7.77232	8.5563	9.38021		0ml	5.23485	8.00526	8.64345	9.04244		0ml	0.0923408	0.406622	0.38381	0.557554								5d	8	7.74819			6.22011			4.60206
1ml	5.42427	7	7.74819	8.10721		1ml	5.15229	7.07918	6.62325	7.68124		1ml	5.20412	7.08636	7.716	7.34242		1ml	5.27694	7.0569	7.57287	7.81954		1ml	0.11791	0.0391283	0.52288	0.312898									8.9345	6.62325			6.20412			5.62325
5ml	5.60879	5.25527	6.22011	6.34242		5ml	5.25527	6.94448	6.20412	7.73239		5ml	5.14613	6.43136	6.62325	7.38021		5ml	5.38396	6.59032	6.39562	7.42705		5ml	0.19747	0.7071	0.193921	0.590015									8.5563	7.716	0.0686898	ns	6.62325	0.0021192	significant	5	0.00104942	significant
10ml	5.14613	5.25527	4.60206	4.83251		10ml	5.20412	5.62325	5.62325	5.14613		10ml	5.25527	5.30103	5	5.30103		10ml	5.20412	5.42597	5.27107	5.13354		10ml	0.0445872	0.16375	0.420268	0.194897								7d	8.03342	8.10721			6.34242			4.83251
																																					8.90309	7.68124			7.73239			5.14613
																																					9.38021	7.34242	0.0786032	ns	7.38021	0.0476721	significant	5.30103	0.000916273	significant
25℃, coliform
N1						N2						N3						AVERAGE
	0h	4h	8h	12h			0h	4h	8h	12h			0h	4h	8h	12h			0h	4h	8h	12h															0ml	1ml	p-value		5ml	p-value		10ml	p-value
0ml	360000	340000	8000000	62000000		0ml	200000	1920000	6000000	204000000		0ml	156000	412000	5600000	63600000		0ml	238667	890667	6.53333e+06	1.09867e+08														0h	5.5563	5.53148			4.90309			5.01703
1ml	340000	200000	600000	4400000		1ml	40000	620000	7000000	19800000		1ml	138000	129800	200000	4060000		1ml	172667	316600	2600000	9420000															5.19312	4.60206			5.14613			5.04922
5ml	80000	80000	54000	80000		5ml	140000	100000	168000	172000		5ml	176000	80000	214000	1820000		5ml	132000	86666.7	145333	690667															5.37779	5.13988	0.380616	ns	5.24551	0.13028	ns	4.89209	0.0277884	significant
10ml	104000	62000	48000	36000		10ml	112000	76000	138000	74000		10ml	78000	26000	50000	32000		10ml	98000	54666.7	78666.7	47333.3														4h	5.53148	5.30103			4.90309			4.79239
LOG						LOG						LOG						LOG						STDEVP													6.2833	5.79239			5			4.88081
	0h	4h	8h	12h			0h	4h	8h	12h			0h	4h	8h	12h			0h	4h	8h	12h			0h	4h	8h	12h									5.6149	5.11327	0.261942	ns	4.90309	0.0219241	significant	4.41497	0.0159483	significant
0ml	5.5563	5.53148	6.90309	7.79239		0ml	5.30103	6.2833	6.77815	8.30963		0ml	5.19312	5.6149	6.74819	7.80346		0ml	5.37779	5.94972	6.81513	8.04087		0ml	0.152281	0.336478	0.0670838	0.241263								8h	6.90309	5.77815			4.73239			4.68124
1ml	5.53148	5.30103	5.77815	6.64345		1ml	4.60206	5.79239	6.8451	7.29667		1ml	5.13988	5.11327	5.30103	6.60853		1ml	5.23721	5.50051	6.41497	6.97405		1ml	0.380996	0.286335	0.645512	0.316481									6.77815	6.8451			5.22531			5.13988
5ml	4.90309	4.90309	4.73239	4.90309		5ml	5.14613	5	5.22531	5.23553		5ml	5.24551	4.90309	5.33041	6.26007		5ml	5.12057	4.93785	5.16237	5.83927		5ml	0.143836	0.0456838	0.260692	0.577504									6.74819	5.30103	0.142933	ns	5.33041	0.000842526	significant	4.69897	0.000234159	significant
10ml	5.01703	4.79239	4.68124	4.5563		10ml	5.04922	4.88081	5.13988	4.86923		10ml	4.89209	4.41497	4.69897	4.50515		10ml	4.99123	4.73772	4.89579	4.67517		10ml	0.0677687	0.202009	0.212149	0.160934								12h	7.79239	6.64345			4.90309			4.5563
																																					8.30963	7.29667			5.23553			4.86923
																																					7.80346	6.60853	0.0164505	significant	6.26007	0.0048213	significant	4.50515	8.46631e-05	significant
10℃, aerobic bacteria
N1						N2						N3						AVERAGE
	D0	D3	D5	D7			D0	D3	D5	D7			D0	D3	D5	D7			0	3	5	7															0ml	1ml	p-value		5ml	p-value		10ml	p-value
0ml	1260000	1437500000	2240000000	5400000000		0ml	80000	3.35404e+08	1220000000	1200000000		0ml	96000	164000000	1620000000	2000000000		0ml	478667	6.45635e+08	1.69333e+09	2.86667e+09														0d	6.10037	6.69897			6.20412			6.38739
1ml	5000000	240000000	800000000	334000000		1ml	106000	122000000	360000000	600000000		1ml	144000	84000000	4.9505e+08	1000000000		1ml	1750000	1.48667e+08	5.51683e+08	6.44667e+08															4.90309	5.02531			5.10721			5.06446
5ml	1600000	152000000	580000000	472000000		5ml	128000	2.29814e+07	132000000	260000000		5ml	74000	84000000	132000000	86000000		5ml	600667	8.63271e+07	2.81333e+08	2.72667e+08															4.98227	5.15836	0.674834	ns	4.86923	0.913921	ns	4.98227	0.814727	ns
10ml	2440000	152000000	220000000	600000000		10ml	116000	6200000	20000000	200000000		10ml	96000	4000000	44000000	72000000		10ml	884000	5.40667e+07	9.46667e+07	2.90667e+08														3d	9.15761	8.38021			8.18184			8.18184
LOG						LOG						LOG						LOG						STDEVP													8.52557	8.08636			7.36138			6.79239
	D0	D3	D5	D7			D0	D3	D5	D7			D0	D3	D5	D7			D0	D3	D5	D7			D0	D3	D5	D7									8.21484	7.92428	0.177973	ns	7.92428	0.0926577	ns	6.60206	0.0648363	ns
0ml	6.10037	9.15761	9.35025	9.73239		0ml	4.90309	8.52557	9.08636	9.07918		0ml	4.98227	8.21484	9.20952	9.30103		0ml	5.68003	8.80999	9.22874	9.45738		0ml	0.546697	0.392262	0.107812	0.271207								5d	9.35025	8.90309			8.76343			8.34242
1ml	6.69897	8.38021	8.90309	8.52375		1ml	5.02531	8.08636	8.5563	8.77815		1ml	5.15836	7.92428	8.69465	9		1ml	6.24304	8.17221	8.74169	8.80934		1ml	0.545395	0.102801	0.0786843	0.0980603									9.08636	8.5563			8.12057			7.30103
5ml	6.20412	8.18184	8.76343	8.67394		5ml	5.10721	7.36138	8.12057	8.41497		5ml	4.86923	7.92428	8.12057	7.9345		5ml	5.77863	7.93615	8.44922	8.43563		5ml	0.385062	0.268196	0.154926	0.231521									9.20952	8.69465	0.0170215	significant	8.12057	0.0179721	significant	7.64345	0.0100194	significant
10ml	6.38739	8.18184	8.34242	8.77815		10ml	5.06446	6.79239	7.30103	8.30103		10ml	4.98227	6.60206	7.64345	7.85733		10ml	5.94645	7.73293	7.9762	8.4634		10ml	0.436439	0.49438	0.275645	0.256156								7d	9.73239	8.52375			8.67394			8.77815
																																					9.07918	8.77815			8.41497			8.30103
																																					9.30103	9	0.0628219	ns	7.9345	0.0236034	significant	7.85733	0.0319907	significant
25℃, aerobic bacteria
N1						N2						N3						AVERAGE
	0	4	8	12			0h	4h	8h	12h			0h	4h	8h	12h			0h	4h	8h	12h															0ml	1ml	p-value		5ml	p-value		10ml	p-value
0ml	480000	1020000	1600000	62000000		0ml	182000	1000000	17000000	128000000		0ml	152000	1040000	15200000	432000000		0ml	271333	1020000	1.12667e+07	2.07333e+08														0h	5.68124	5.41497			5.74819			5.68124
1ml	260000	660000	1840000	11400000		1ml	200000	180000	1880000	27600000		1ml	234000	600000	2720000	84000000		1ml	231333	480000	2.14667e+06	41000000															5.26007	5.30103			5			4.50515
5ml	560000	700000	580000	1020000		5ml	100000	104000	232000	382000		5ml	154000	90000	174000	276000		5ml	271333	298000	328667	559333															5.18184	5.36922	0.94027	ns	5.18752	0.830235	ns	4.62325	0.340263	ns
10ml	480000	340000	260000	700000		10ml	32000	36000	10000	8000		10ml	42000	34000	74000	56000		10ml	184667	136667	114667	254667														4h	6.0086	5.81954			5.8451			5.53148
LOG						LOG						LOG						LOG						STDEVP													6	5.25527			5.01703			4.5563
	0h	4h	8h	12h			0h	4h	8h	12h			0h	4h	8h	12h			0h	4h	8h	12h			0h	4h	8h	12h									6.01703	5.77815	0.0977778	ns	4.95424	0.0623065	ns	4.53148	0.0261025	significant
0ml	5.68124	6.0086	6.20412	7.79239		0ml	5.26007	6	7.23045	8.10721		0ml	5.18184	6.01703	7.18184	8.63548		0ml	5.4335	6.0086	7.0518	8.31667		0ml	0.219318	0.00695394	0.472776	0.347849								8h	6.20412	6.26482			5.76343			5.41497
1ml	5.41497	5.81954	6.26482	7.0569		1ml	5.30103	5.25527	6.27416	7.44091		1ml	5.36922	5.77815	6.43457	7.92428		1ml	5.36424	5.68124	6.33176	7.61278		1ml	0.0468166	0.2568	0.0779133	0.354878									7.23045	6.27416			5.36549			4
5ml	5.74819	5.8451	5.76343	6.0086		5ml	5	5.01703	5.36549	5.58206		5ml	5.18752	4.95424	5.24055	5.44091		5ml	5.4335	5.47422	5.51676	5.74767		5ml	0.317857	0.405964	0.222952	0.241323									7.18184	6.43457	0.181335	ns	5.24055	0.0186165	significant	4.86923	0.0164259	significant
10ml	5.68124	5.53148	5.41497	5.8451		10ml	4.50515	4.5563	4	3.90309		10ml	4.62325	4.53148	4.86923	4.74819		10ml	5.26639	5.13566	5.05944	5.40597		10ml	0.528781	0.465664	0.582671	0.79504								12h	7.79239	7.0569			6.0086			5.8451
																																					8.10721	7.44091			5.58206			3.90309
																																					8.63548	7.92428	0.115526	ns	5.44091	0.00112199	significant	4.74819	0.00549497	significant
